# Supplementary material for: Phylogeography of Bacillus anthracis in the Country of Georgia Shows Evidence of Population Structuring and Is Dissimilar to Other Regional Genotypes
Source: PLoS One. 2014 Jul 21;9(7):e102651. doi: 10.1371/journal.pone.0102651 (PMC4105404; doi:10.1371/journal.pone.0102651)
Supplement: Table S1 — Melt-MAMAs published in Birdsell et al 2012 and used in this study. (XLSX) [file pone.0102651.s001.xlsx]

## Sheet: Table 1
Supporting information Table S1. Melt-MAMAs published in Birdsell et al 2012 and used in this study
aSubgroup specificity	bAmes Ancestor genome position	cSNP State (D/A)	Derived MAMA	Ancestral MAMA	Common reverse	fReal-time Annealing temperature (°C)	d,eAS-Primer ratios (No GC-clamp:GC-clamp)
A.Br.016	73836	A/T	ggggcggggcggggcggggcGCAATTTATTACGTGCTTATGGCaCA	GCAATTTATTACGTGCTTATGGCtCT	TTCAGGCCCTGGAGTCAATACTAA	60	4:1
A.Br.015	182717	A/G	ggggcggggcggggcggggcCATACTGTTATCTATGCTTCCAATcCA	CATACTGTTATCTATGCTTCCAATtCG	GCGTCGAACCTGTTGCAAATAT	60	3:1
A.Br.015	317219	G/A	ggggcggggcggggcggggcATTTTAATGATAGGGTTTTACGATcGG	ATTTTAATGATAGGGTTTTACGATtGA	TTAAAAAGGATCCTGTTCCTGGTC	60	4:1
A.Br.017	543941	T/C	ggggcggggcggggcggggcGTACAAAATGTATTGATATTTGTCCcAT	GTACAAAATGTATTGATATTTGTCCgAC	TCTAACTGTCCTCCTTGTATTAAAGCAC	55	1:1
A.Br.014	1971191	T/C	ggggcggggcggggcggggcTTGCTACATTTGCGAGTAAATTATtGT	GCTACATTTGCGAGTAAATTATgGC	CAGCATGCCCTATCGTATCTTTCA	62.5	3:1
A.Br.014	2824144	C/T	ggggcggggcggggcggggcCATTGCTTTTTTAGATACATCTGTCgTC	CATTGCTTTTTTAGATACATCTGTCtTT	TACTCCATCAGATCCTTTCCCCAT	55	1:1
A.Br.013	3101332	G/A	ggggcggggcggggcggggcATTTATGGCTCCACTTGCATaCG	ATTTATGGCTCCACTTGCATcCA	CAACAATAAGAAAAATAAGTCCAATAATAAACCA	55	1:1
aDefines a clade, group, or approximate lineage location
bBacillus anthracis reference strain is Ames ancestor AE017334
cThis shows SNP states presented according to the top strand in the Ames Anc reference genome (AE017334) for B. anthracis or Schu S4 AJ749949.2 for F. tularensis: D, derived SNP state; A, ancestral SNP state.
dPrimer starting concentration 0.2 µmo/L. Note: Each assay may require allele-specific primer ratio that differs from what is recorded on this table due to slight differences in instrument conditions or reagents used in the PCR reaction
eAllelic-specific primers contain a destabilizing mutation at alternating penultimate or antepenultimate base positions
fDue to performance variation across instruments in different labs, it may be necessary to adapt PCR conditions. The PCR condition indicated here serves as an excellent starting point. We strongly suggest to include positive controls representing both SNP polymorphic allele types with every PCR experiement.
