# Supplementary material for: Phylogeography of Bacillus anthracis in the Country of Georgia Shows Evidence of Population Structuring and Is Dissimilar to Other Regional Genotypes
Source: PLoS One. 2014 Jul 21;9(7):e102651. doi: 10.1371/journal.pone.0102651 (PMC4105404; doi:10.1371/journal.pone.0102651)
Supplement: Table S2 — Reference strains plus three new genomes used in this study and their NCBI accession numbers. (XLSX) [file pone.0102651.s002.xlsx]

## Sheet: Table S2
Supporting Information Table S2. Reference strains used in this study
Reference strain	accession # and WGS accession #	Publication source
C.Br.A1055	PRJNA54131, PRJNA10795 AAEO00000000.1	Rasko DA et al, 2005
B.Br.KrugerB	PRJNA324 and AAEQ00000000	Rasko DA et al, 2005
B.Br.CNEVA-9066	PRJNA10796 and AAEN00000000	Rasko DA et al, 2005
A.Br.Ames Ancestor	PRJNA10784 and AE017334	Rasko et al, 2009
A.Br.Aust94	PRJNA10799 and AAES00000000	Rasko DA et al, 2005
A.Br.Vollum	PRJNA10797 and AAEP00000000	Rasko DA et al, 2005
A.Br.W.N. America	PRJNA337 and AAER00000000	Rasko DA et al, 2005
A.Br.Ba4599	AGQP00000000 and AGQP01000000	Price et al, 2012
A.Br.A0149	SRX562299	Price et al, 2012
A.Br.A0897	SRX541689	Price et al, 2012
A.Br.9080-G	PRJNA224558	this study
A.Br.8903-G	PRJNA224562	this study
A.Br.52-G	PRJNA224563	this study
