# Supplementary material for: Phylogeography of Bacillus anthracis in the Country of Georgia Shows Evidence of Population Structuring and Is Dissimilar to Other Regional Genotypes
Source: PLoS One. 2014 Jul 21;9(7):e102651. doi: 10.1371/journal.pone.0102651 (PMC4105404; doi:10.1371/journal.pone.0102651)
Supplement: Table S3 — Epidemiological and genotyping data for all B. anthracis strains included in this study. (XLSX) [file pone.0102651.s003.xlsx]

## Sheet: Sheet1
Supporting Information Table S3: B. anthracis strains included in this study
aOriginal ID	bNAU ID	cOriginating lab	Country	District in Georgia	Georgia - other places	Year	Source	dVan Ert et al 2007 canSNP group	eGroup defined by canSNP assays published in Birdsell et al. 2012	canSNP group identified in this study
2000032976	A10242	CDC, Phillip Brachman Collection	USA	N/A	N/A	unknown	raw bone	A.Br.Aus94	A.Br.013/015	A.Br.013/015/026
2000032977	A10243	CDC, Phillip Brachman Collection	USA	N/A	N/A	unknown	bone	A.Br.Aus94	A.Br.013/015	A.Br.013/015/026
2000032981	A10246	CDC, Phillip Brachman Collection	USA	N/A	N/A	unknown	bone	A.Br.Aus94	A.Br.013/015	A.Br.013/015/026
2002013198	A10400	CDC, Phillip Brachman Collection	USA	N/A	N/A	1975	wildebeest	A.Br.Aus94	A.Br.013/015	A.Br.013/015/026
2002734034	A10450	CDC, Phillip Brachman Collection	USA	N/A	N/A	1975	unknown	A.Br.Aus94	A.Br.013/015	A.Br.013/015/026
2002734037	A10453	CDC, Phillip Brachman Collection	USA	N/A	N/A	1975	bone	A.Br.Aus94	A.Br.013/015	A.Br.013/015/026
2002734042	A10458	CDC, Phillip Brachman Collection	USA	N/A	N/A	1975	bone	A.Br.Aus94	A.Br.013/015	A.Br.013/015/026
2002734046	A10462	CDC, Phillip Brachman Collection	USA	N/A	N/A	1975	bone	A.Br.Aus94	A.Br.013/015	A.Br.013/015/026
36/1	A0083	unknown	Germany	N/A	N/A	unknown	unknown	A.Br.Aus94	A.Br.013/015	A.Br.013/015/026
ASC-31	A0317	unknown	England	N/A	N/A	unknown	unknown	A.Br.Aus94	A.Br.013/015	A.Br.013/015/026
1	A0254	unknown	Turkey	N/A	N/A	1985	human	A.Br.Aus94	A.Br.013/015	A.Br.026/027
2	A0281	unknown	Turkey	N/A	N/A	unknown	human	A.Br.Aus94	A.Br.013/015	A.Br.026/027
3	A0294	unknown	Turkey	N/A	N/A	unknown	human	A.Br.Aus94	A.Br.013/015	A.Br.026/027
4	A0511	unknown	Turkey	N/A	N/A	unknown	Human	A.Br.Aus94	A.Br.013/015	A.Br.026/027
5	A0159	unknown	Turkey	N/A	N/A	1984	human	A.Br.Aus94	A.Br.013/015	A.Br.026/027
6	A0160	unknown	Turkey	N/A	N/A	1985	human	A.Br.Aus94	A.Br.013/015	A.Br.026/027
7	A0164	unknown	Turkey	N/A	N/A	1985	human	A.Br.Aus94	A.Br.013/015	A.Br.026/027
8	A0298	unknown	Turkey	N/A	N/A	unknown	human	A.Br.Aus94	A.Br.013/015	A.Br.026/027
9	A0512	unknown	Turkey	N/A	N/A	-	human	A.Br.Aus94	A.Br.013/015	A.Br.026/027
9	A0232	unknown	Turkey	N/A	N/A	unknown	human	A.Br.Aus94	A.Br.013/015	A.Br.026/027
11	A0256	unknown	Turkey	N/A	N/A	1985	human	A.Br.Aus94	A.Br.013/015	A.Br.026/027
12	A0260	unknown	Turkey	N/A	N/A	1983	human	A.Br.Aus94	A.Br.013/015	A.Br.026/027
13	A0262	unknown	Turkey	N/A	N/A	unknown	human	A.Br.Aus94	A.Br.013/015	A.Br.026/027
16	A0271	unknown	Turkey	N/A	N/A	1993	human	A.Br.Aus94	A.Br.013/015	A.Br.026/027
17	A0274	unknown	Turkey	N/A	N/A	1986	human	A.Br.Aus94	A.Br.013/015	A.Br.026/027
18	A0276	unknown	Turkey	N/A	N/A	unknown	human	A.Br.Aus94	A.Br.013/015	A.Br.026/027
19	A0277	unknown	Turkey	N/A	N/A	unknown	human	A.Br.Aus94	A.Br.013/015	A.Br.026/027
22	A0286	unknown	Turkey	N/A	N/A	1983	human	A.Br.Aus94	A.Br.013/015	A.Br.026/027
23	A0287	unknown	Turkey	N/A	N/A	unknown	human	A.Br.Aus94	A.Br.013/015	A.Br.026/027
24	A0288	unknown	Turkey	N/A	N/A	unknown	human	A.Br.Aus94	A.Br.013/015	A.Br.026/027
25	A0289	unknown	Turkey	N/A	N/A	unknown	human	A.Br.Aus94	A.Br.013/015	A.Br.026/027
26	A0290	unknown	Turkey	N/A	N/A	-	human	A.Br.Aus94	A.Br.013/015	A.Br.026/027
27	A0291	unknown	Turkey	N/A	N/A	unknown	human	A.Br.Aus94	A.Br.013/015	A.Br.026/027
28	A0292	unknown	Turkey	N/A	N/A	unknown	human	A.Br.Aus94	A.Br.013/015	A.Br.026/027
31	A0148	unknown	Turkey	N/A	N/A	1993	human	A.Br.Aus94	A.Br.013/015	A.Br.026/027
34	A0151	unknown	Turkey	N/A	N/A	1995	human	A.Br.Aus94	A.Br.013/015	A.Br.026/027
35	A0152	unknown	Turkey	N/A	N/A	1996	human	A.Br.Aus94	A.Br.013/015	A.Br.026/027
38	A0153	unknown	Turkey	N/A	N/A	1995	human	A.Br.Aus94	A.Br.013/015	A.Br.026/027
39	A0001	unknown	Turkey	N/A	N/A	-	unknown	A.Br.Aus94	A.Br.013/015	A.Br.026/027
261-G	A10088	NCDCPH	Georgia	Samtredia	-	2009	soil	A.Br.Aus94	A.Br.013/015	A.Br.026/027
3Samsun	A0103	unknown	Turkey	N/A	N/A	-	bovine	A.Br.Aus94	A.Br.013/015	A.Br.026/027
4Gubuk	A0136	unknown	Turkey	N/A	N/A	-	bovine	A.Br.Aus94	A.Br.013/015	A.Br.026/027
5Delice	A0138	unknown	Turkey	N/A	N/A	-	ovine	A.Br.Aus94	A.Br.013/015	A.Br.026/027
96-9992	A0519	unknown	USA	N/A	N/A	-	bovine	A.Br.Aus94	A.Br.013/015	A.Br.026/027
1162-G	-	NCDCPH	Georgia	Akhalkalaki	v. Gomani	2002	soil	A.Br.Aus94	A.Br.013/015	A.Br.027/028
2345-G	A10021	NCDCPH	Georgia	Tskaltubo	v. Maglaki	2002	ungulate	A.Br.Aus94	A.Br.013/015	A.Br.027/028
2346-G	-	NCDCPH	Georgia	Tskaltubo	v. Maglaki	2003	soil	A.Br.Aus94	A.Br.013/015	A.Br.027/028
367-G	-	NCDCPH	Georgia	Kutaisi	Unknown	2001	human	A.Br.Aus94	A.Br.013/015	A.Br.027/028
368-G	A10017	NCDCPH	Georgia	Kutaisi	Unknown	2001	human	A.Br.Aus94	A.Br.013/015	A.Br.027/028
392-G	-	NCDCPH	Georgia	Rustavi	Infectious Hospital	2001	human	A.Br.Aus94	A.Br.013/015	A.Br.027/028
405-G	A10018	NCDCPH	Georgia	Zugdidi	v. Rukhi	2001	soil	A.Br.Aus94	A.Br.013/015	A.Br.027/028
411-G	-	NCDCPH	Georgia	Kutaisi	Unknown	2001	human	A.Br.Aus94	A.Br.013/015	A.Br.027/028
4568-G	A10026	NCDCPH	Georgia	Gardabani	Unknown	2004	soil	A.Br.Aus94	A.Br.013/015	A.Br.027/028
5040-G	-	NCDCPH	Georgia	Tskaltubo	v. Ternali	2004	human	A.Br.Aus94	A.Br.013/015	A.Br.027/028
5041-G	A10028	NCDCPH	Georgia	Senaki	v. Akhalsopeli	2004	human	A.Br.Aus94	A.Br.013/015	A.Br.027/028
5042-G	A10029	NCDCPH	Georgia	Tskaltubo	v. Partskhanakanebi	2004	soil	A.Br.Aus94	A.Br.013/015	A.Br.027/028
5043-G	-	NCDCPH	Georgia	Tskaltubo	v. Partskhanakanebi	2004	soil	A.Br.Aus94	A.Br.013/015	A.Br.027/028
5044-G	-	NCDCPH	Georgia	Senaki	v. Akhalsopeli	2004	soil	A.Br.Aus94	A.Br.013/015	A.Br.027/028
6393-G	A10039	NCDCPH	Georgia	Samtredia	v. Didi Jikhaishi	2006	soil	A.Br.Aus94	A.Br.013/015	A.Br.027/028
6394-G	A10040	NCDCPH	Georgia	Samtredia	v. Didi Jikhaishi	2006	bovine	A.Br.Aus94	A.Br.013/015	A.Br.027/028
6395-G	-	NCDCPH	Georgia	Samtredia	v. Didi Jikhaishi	2006	human	A.Br.Aus94	A.Br.013/015	A.Br.027/028
6396-G	A10041	NCDCPH	Georgia	Samtredia	v. Didi Jikhaishi	2006	human	A.Br.Aus94	A.Br.013/015	A.Br.027/028
6423-G	A10042	NCDCPH	Georgia	Tskaltubo	v. Maghlaki	2006	human	A.Br.Aus94	A.Br.013/015	A.Br.027/028
6424-G	-	NCDCPH	Georgia	Tskaltubo	v. Maghlaki	2006	human	A.Br.Aus94	A.Br.013/015	A.Br.027/028
6425-G	A10043	NCDCPH	Georgia	Tskaltubo	v. Maghlaki	2006	soil	A.Br.Aus94	A.Br.013/015	A.Br.027/028
6426-G	A10044	NCDCPH	Georgia	Samtredia	v. Didi Jikhaishi	2006	human	A.Br.Aus94	A.Br.013/015	A.Br.027/028
8222-G	A10001	NCDCPH	Georgia	Tbilisi	Fleece Factory	1990	fleece	A.Br.Aus94	A.Br.013/015	A.Br.027/028
8268-G	-	NCDCPH	Georgia	Senaki	Unknown	2007	human	A.Br.Aus94	A.Br.013/015	A.Br.027/028
8269-G	-	NCDCPH	Georgia	Senaki	Military camp	2007	human	A.Br.Aus94	A.Br.013/015	A.Br.027/028
8279-G	-	NCDCPH	Georgia	Khoni	v. Gebi	2007	human	A.Br.Aus94	A.Br.013/015	A.Br.027/028
8280-G	A10053	NCDCPH	Georgia	Khoni	v. Gebi	2007	soil	A.Br.Aus94	A.Br.013/015	A.Br.027/028
8296-G	A10055	NCDCPH	Georgia	Khoni	Likani	2007	bovine	A.Br.Aus94	A.Br.013/015	A.Br.027/028
8298-G	-	NCDCPH	Georgia	Tskaltubo	v. Zemo Maghlaki	2007	human	A.Br.Aus94	A.Br.013/015	A.Br.027/028
8309-G	A10056	NCDCPH	Georgia	Senaki	Military camp	2007	human	A.Br.Aus94	A.Br.013/015	A.Br.027/028
8347-G	A10057	NCDCPH	Georgia	Tetri Tsqaro	Unknown	2007	sample from slaughter site	A.Br.Aus94	A.Br.013/015	A.Br.027/028
8374-G	A10051	NCDCPH	Georgia	Senaki	Military camp	2007	soil	A.Br.Aus94	A.Br.013/015	A.Br.027/028
8402-G	A10058	NCDCPH	Georgia	Kutaisi	Unknown	2007	human	A.Br.Aus94	A.Br.013/015	A.Br.027/028
8500-G	A10002	NCDCPH	Georgia	Sukhumi	v. Zemo Eshera	1991	unknown	A.Br.Aus94	A.Br.013/015	A.Br.027/028
8668-G	-	NCDCPH	Georgia	Akhalgori	v. Dadmanebi	1991	bovine	A.Br.Aus94	A.Br.013/015	A.Br.027/028
8670-G	A10003	NCDCPH	Georgia	Sukhumi	v. Kvemo Eshera	1992	soil	A.Br.Aus94	A.Br.013/015	A.Br.027/028
8776-G	-	NCDCPH	Georgia	Gurjaani	v. Kardanakhi	1992	human	A.Br.Aus94	A.Br.013/015	A.Br.027/028
8777-G	A10004	NCDCPH	Georgia	Tskaltubo	v. Maglaki	1992	soil	A.Br.Aus94	A.Br.013/015	A.Br.027/028
8778-G	A10005	NCDCPH	Georgia	Tskaltubo	v. Maglaki	1992	bovine	A.Br.Aus94	A.Br.013/015	A.Br.027/028
8779-G	-	NCDCPH	Georgia	Chiatura	v. Zemorgani	1992	human	A.Br.Aus94	A.Br.013/015	A.Br.027/028
8887-G	A10009	NCDCPH	Georgia	Kareli	v. Abisi	1994	human	A.Br.Aus94	A.Br.013/015	A.Br.027/028
8893-G	A10011	NCDCPH	Georgia	Samtredia	v. Nabakevi	1996	human	A.Br.Aus94	A.Br.013/015	A.Br.027/028
8992-G	A10059	NCDCPH	Georgia	Kutaisi	Kutaisi	2008	soil	A.Br.Aus94	A.Br.013/015	A.Br.027/028
9064-G	A10060	NCDCPH	Georgia	Tsalka	Unknown	2008	human	A.Br.Aus94	A.Br.013/015	A.Br.027/028
9080-G	A10014	NCDCPH	Georgia	Gardabani	v. Akhali Samgori	1998	soil	A.Br.Aus94	A.Br.013/015	A.Br.027/028
9630-G	-	NCDCPH	Georgia	Akhalkalaki	Unknown	2000	human	A.Br.Aus94	A.Br.013/015	A.Br.027/028
9681-G	A10073	NCDCPH	Georgia	Samtredia	v. Didi Jikhaishi	2008	human	A.Br.Aus94	A.Br.013/015	A.Br.027/028
A136	A10756	Hohenheim University, Wolfgang Beyer	Georgia	N/A	N/A	-	unknown	A.Br.Aus94	A.Br.013/015	A.Br.027/028
36	A0131	unknown	Turkey	N/A	N/A	unknown	human	A.Br.Aus94	A.Br.013/015	A.Br.028/029
36	A0515	unknown	Turkey	N/A	N/A	-	human	A.Br.Aus94	A.Br.013/015	A.Br.028/029
37	A0133	unknown	Turkey	N/A	N/A	unknown	human	A.Br.Aus94	A.Br.013/015	A.Br.028/029
37	A0516	unknown	Turkey	N/A	N/A	-	human	A.Br.Aus94	A.Br.013/015	A.Br.028/029
40	A0002	unknown	Turkey	N/A	N/A	-	unknown	A.Br.Aus94	A.Br.013/015	A.Br.028/029
1028-G	-	NCDCPH	Georgia	Gardabani	v. Gachiani Aktaghlia	2010	bovine	A.Br.Aus94	A.Br.013/015	A.Br.028/029
1029-G	-	NCDCPH	Georgia	Gardabani	v. Gachiani Aktaghlia	2010	sample from cow shelter	A.Br.Aus94	A.Br.013/015	A.Br.028/029
1047-G	-	NCDCPH	Georgia	Zestaponi	v. Dilikauri	2010	bovine	A.Br.Aus94	A.Br.013/015	A.Br.028/029
105-G	-	NCDCPH	Georgia	Tsalka	Unknown	2009	soil	A.Br.Aus94	A.Br.013/015	A.Br.028/029
106-G	A10082	NCDCPH	Georgia	Tsalka	Unknown	2009	bovine	A.Br.Aus94	A.Br.013/015	A.Br.028/029
107-G	-	NCDCPH	Georgia	Tsalka	v. Khaliki	2009	human	A.Br.Aus94	A.Br.013/015	A.Br.028/029
108-G	-	NCDCPH	Georgia	Rustavi	Rustavi	2009	human	A.Br.Aus94	A.Br.013/015	A.Br.028/029
109-G	-	NCDCPH	Georgia	Gardabani	Unknown	2009	human	A.Br.Aus94	A.Br.013/015	A.Br.028/029
110-G	-	NCDCPH	Georgia	Gardabani	Unknown	2009	soil	A.Br.Aus94	A.Br.013/015	A.Br.028/029
111-G	-	NCDCPH	Georgia	Gardabani	Unknown	2009	bovine	A.Br.Aus94	A.Br.013/015	A.Br.028/029
112-G	A10083	NCDCPH	Georgia	Tsalka	Unknown	2009	bovine	A.Br.Aus94	A.Br.013/015	A.Br.028/029
113-G	-	NCDCPH	Georgia	Tsalka	Unknown	2009	soil	A.Br.Aus94	A.Br.013/015	A.Br.028/029
1173-G	-	NCDCPH	Georgia	Khobi	v. Kvaloni	2010	human	A.Br.Aus94	A.Br.013/015	A.Br.028/029
1202-G	-	NCDCPH	Georgia	Gardabani	v. Gamarjveba	2010	human	A.Br.Aus94	A.Br.013/015	A.Br.028/029
1203-G	-	NCDCPH	Georgia	Terjola	v. Ghvankiti	2010	soil	A.Br.Aus94	A.Br.013/015	A.Br.028/029
1211-G	-	NCDCPH	Georgia	Gardabani	v. Birliki	2010	human	A.Br.Aus94	A.Br.013/015	A.Br.028/029
1212-G	-	NCDCPH	Georgia	Tsalenjikha	v. Lia	2010	bovine	A.Br.Aus94	A.Br.013/015	A.Br.028/029
1213-G	-	NCDCPH	Georgia	Tsalenjikha	v. Lia	2010	soil	A.Br.Aus94	A.Br.013/015	A.Br.028/029
1218-G	-	NCDCPH	Georgia	Gardabani	v. Norio	2010	human	A.Br.Aus94	A.Br.013/015	A.Br.028/029
1230-G	-	NCDCPH	Georgia	Sagarejo	Unknown	2010	human	A.Br.Aus94	A.Br.013/015	A.Br.028/029
1243-G	-	NCDCPH	Georgia	Keda	v. Koktauri	2010	bovine	A.Br.Aus94	A.Br.013/015	A.Br.028/029
1248-G	-	NCDCPH	Georgia	Aspindza	v. Idumala	2010	sample kitchen towel	A.Br.Aus94	A.Br.013/015	A.Br.028/029
1251-G	-	NCDCPH	Georgia	Terjola	v. Ghvankiti	2011	ungulate	A.Br.Aus94	A.Br.013/015	A.Br.028/029
1254-G	-	NCDCPH	Georgia	Dedoplistskaro	v. Sabatlo	2011	soil	A.Br.Aus94	A.Br.013/015	A.Br.028/029
1255-G	-	NCDCPH	Georgia	Dedoplistskaro	v. Sabatlo	2011	soil	A.Br.Aus94	A.Br.013/015	A.Br.028/029
1256-G	-	NCDCPH	Georgia	Dedoplistskaro	v. Sabatlo	2011	bovine	A.Br.Aus94	A.Br.013/015	A.Br.028/029
1272-G	-	NCDCPH	Georgia	Gardabani	29km from animal burial place	2011	soil	A.Br.Aus94	A.Br.013/015	A.Br.028/029
1288-G	-	NCDCPH	Georgia	Gardabani	33km Krtsanisi	2011	soil	A.Br.Aus94	A.Br.013/015	A.Br.028/029
1289-G	-	NCDCPH	Georgia	Gardabani	33km Krtsanisi	2011	bovine	A.Br.Aus94	A.Br.013/015	A.Br.028/029
130-G	-	NCDCPH	Georgia	Gardabani	Gachiani Karagala	2009	soil	A.Br.Aus94	A.Br.013/015	A.Br.028/029
1310-G	-	NCDCPH	Georgia	Akhalkalaki	v. Krtsanisi	2011	soil	A.Br.Aus94	A.Br.013/015	A.Br.028/029
1311-G	-	NCDCPH	Georgia	Gardabani	v. Gamarjveba	2011	soil	A.Br.Aus94	A.Br.013/015	A.Br.028/029
131-G	A10084	NCDCPH	Georgia	Gardabani	Gachiani Karagala	2009	human	A.Br.Aus94	A.Br.013/015	A.Br.028/029
1340-G	-	NCDCPH	Georgia	Tbilisi	Tbilisi	2011	human	A.Br.Aus94	A.Br.013/015	A.Br.028/029
1344-G	-	NCDCPH	Georgia	Zestaponi	v. Dilikauri	2011	human	A.Br.Aus94	A.Br.013/015	A.Br.028/029
1345-G	-	NCDCPH	Georgia	Zestaponi	v. Dilikauri	2011	soil	A.Br.Aus94	A.Br.013/015	A.Br.028/029
1349-G	-	NCDCPH	Georgia	Sagarejo	v. Tulari	2011	ungulate	A.Br.Aus94	A.Br.013/015	A.Br.028/029
1350-G	-	NCDCPH	Georgia	Sagarejo	v. Lambalo	2011	bovine	A.Br.Aus94	A.Br.013/015	A.Br.028/029
1351-G	-	NCDCPH	Georgia	Sagarejo	v. Tulari	2011	human	A.Br.Aus94	A.Br.013/015	A.Br.028/029
1352-G	-	NCDCPH	Georgia	Baghdati	v. Vartsikhe	2011	human	A.Br.Aus94	A.Br.013/015	A.Br.028/029
1353-G	-	NCDCPH	Georgia	Dmanisi	Dmanisi	2011	human	A.Br.Aus94	A.Br.013/015	A.Br.028/029
1358-G	-	NCDCPH	Georgia	Senaki	v. Teklati	2011	human	A.Br.Aus94	A.Br.013/015	A.Br.028/029
1359-G	-	NCDCPH	Georgia	Sagarejo	v. Iormughanlo Lambalo	2011	bovine	A.Br.Aus94	A.Br.013/015	A.Br.028/029
1360-G	-	NCDCPH	Georgia	Sagarejo	v. Iormughanlo Lambalo	2011	bovine	A.Br.Aus94	A.Br.013/015	A.Br.028/029
1361-G	-	NCDCPH	Georgia	Sagarejo	v. Patardzeuli	2011	ungulate	A.Br.Aus94	A.Br.013/015	A.Br.028/029
1362-G	-	NCDCPH	Georgia	Sagarejo	v. Iormughanlo Lambalo	2011	ungulate	A.Br.Aus94	A.Br.013/015	A.Br.028/029
1363-G	-	NCDCPH	Georgia	Sagarejo	v. Iormughanlo Lambalo	2011	ungulate	A.Br.Aus94	A.Br.013/015	A.Br.028/029
1364-G	-	NCDCPH	Georgia	Tsalka	Unknown	2011	human	A.Br.Aus94	A.Br.013/015	A.Br.028/029
1379-G	-	NCDCPH	Georgia	Tetri Tsqaro	v. Tsintskaro	2011	human	A.Br.Aus94	A.Br.013/015	A.Br.028/029
1380-G	-	NCDCPH	Georgia	Tetri Tsqaro	v. Tsintskaro	2011	human	A.Br.Aus94	A.Br.013/015	A.Br.028/029
1381-G	-	NCDCPH	Georgia	Tsalka	Unknown	2011	soil	A.Br.Aus94	A.Br.013/015	A.Br.028/029
1382-G	-	NCDCPH	Georgia	Telavi	v. Busheti	2011	human	A.Br.Aus94	A.Br.013/015	A.Br.028/029
1383-G	-	NCDCPH	Georgia	Tsalka	Unknown	2011	human	A.Br.Aus94	A.Br.013/015	A.Br.028/029
1384-G	-	NCDCPH	Georgia	Marneuli	v. Kizil-ajlo	2011	human	A.Br.Aus94	A.Br.013/015	A.Br.028/029
1385-G	-	NCDCPH	Georgia	Tsalka	Unknown	2011	human	A.Br.Aus94	A.Br.013/015	A.Br.028/029
1386-G	-	NCDCPH	Georgia	Tetri Tsqaro	v. Khaishi	2011	human	A.Br.Aus94	A.Br.013/015	A.Br.028/029
1387-G	-	NCDCPH	Georgia	Tetri Tsqaro	v. Khaishi	2011	human	A.Br.Aus94	A.Br.013/015	A.Br.028/029
1388-G	-	NCDCPH	Georgia	Tetri Tsqaro	v. Khaishi	2011	human	A.Br.Aus94	A.Br.013/015	A.Br.028/029
1391-G	-	NCDCPH	Georgia	Telavi	v. Busheti	2011	ungulate	A.Br.Aus94	A.Br.013/015	A.Br.028/029
1392-G	-	NCDCPH	Georgia	Tsalka	v. Chapaeva	2011	ungulate	A.Br.Aus94	A.Br.013/015	A.Br.028/029
1393-G	-	NCDCPH	Georgia	Tetri Tsqaro	v. Tsintskaro	2011	ungulate	A.Br.Aus94	A.Br.013/015	A.Br.028/029
1394-G	-	NCDCPH	Georgia	Tetri Tsqaro	v. Khaishi	2011	ungulate	A.Br.Aus94	A.Br.013/015	A.Br.028/029
1395-G	-	NCDCPH	Georgia	Tetri Tsqaro	v. Tsintskaro	2011	ungulate	A.Br.Aus94	A.Br.013/015	A.Br.028/029
1396-G	-	NCDCPH	Georgia	Tetri Tsqaro	v.Vashlovani	2011	ungulate	A.Br.Aus94	A.Br.013/015	A.Br.028/029
1397-G	-	NCDCPH	Georgia	Bolnisi	Bolnisi	2011	ungulate	A.Br.Aus94	A.Br.013/015	A.Br.028/029
1398-G	-	NCDCPH	Georgia	Tsalka	v. Khadiki	2011	ungulate	A.Br.Aus94	A.Br.013/015	A.Br.028/029
1402/11-G	-	NCDCPH	Georgia	Gardabani	v. Krtsanisi	2011	human	A.Br.Aus94	A.Br.013/015	A.Br.028/029
1403/11-G	-	NCDCPH	Georgia	Marneuli	v.Sabirkende	2011	human	A.Br.Aus94	A.Br.013/015	A.Br.028/029
1404/11-G	-	NCDCPH	Georgia	Tbilisi	Tbilisi	2011	human	A.Br.Aus94	A.Br.013/015	A.Br.028/029
1405/11-G	-	NCDCPH	Georgia	Marneuli	v.Sabirkende	2011	human	A.Br.Aus94	A.Br.013/015	A.Br.028/029
1406/11-G	-	NCDCPH	Georgia	Dmanisi	v. Pantiani	2011	human	A.Br.Aus94	A.Br.013/015	A.Br.028/029
1407/11-G	-	NCDCPH	Georgia	Gardabani	v. Krtsanisi	2011	human	A.Br.Aus94	A.Br.013/015	A.Br.028/029
1408/11-G	-	NCDCPH	Georgia	Dmanisi	v. Pantiani	2011	human	A.Br.Aus94	A.Br.013/015	A.Br.028/029
1409/11-G	-	NCDCPH	Georgia	Tetri Tsqaro	57km from pipline	2011	soil	A.Br.Aus94	A.Br.013/015	A.Br.028/029
1410/11-G	-	NCDCPH	Georgia	Tetri Tsqaro	v. Khaishi	2011	soil	A.Br.Aus94	A.Br.013/015	A.Br.028/029
1411/11-G	-	NCDCPH	Georgia	Marneuli	v.Sabirkende	2011	ungulate	A.Br.Aus94	A.Br.013/015	A.Br.028/029
1412/11-G	-	NCDCPH	Georgia	Tsalka	v. Gantiadi	2011	ungulate	A.Br.Aus94	A.Br.013/015	A.Br.028/029
1413/11-G	-	NCDCPH	Georgia	Gardabani	v. Krtsanisi	2011	ungulate	A.Br.Aus94	A.Br.013/015	A.Br.028/029
1414/11-G	-	NCDCPH	Georgia	Gardabani	v. Krtsanisi	2011	ungulate	A.Br.Aus94	A.Br.013/015	A.Br.028/029
1415/11-G	-	NCDCPH	Georgia	Dmanisi	Unknown	2011	ungulate	A.Br.Aus94	A.Br.013/015	A.Br.028/029
1416/11-G	-	NCDCPH	Georgia	Tetri Tsqaro	v. Koda	2011	ungulate	A.Br.Aus94	A.Br.013/015	A.Br.028/029
151-G	-	NCDCPH	Georgia	Rustavi	Rustavi	2009	bovine	A.Br.Aus94	A.Br.013/015	A.Br.028/029
1521/11-G	-	NCDCPH	Georgia	Tetri Tsqaro	v. Borbalo	2011	human	A.Br.Aus94	A.Br.013/015	A.Br.028/029
1522/11-G	-	NCDCPH	Georgia	Tetri Tsqaro	v. Borbalo	2011	human	A.Br.Aus94	A.Br.013/015	A.Br.028/029
1523/11-G	-	NCDCPH	Georgia	Tetri Tsqaro	v. Ghoubani	2011	human	A.Br.Aus94	A.Br.013/015	A.Br.028/029
1524/11-G	-	NCDCPH	Georgia	Tetri Tsqaro	v. Ivanovka	2011	human	A.Br.Aus94	A.Br.013/015	A.Br.028/029
1525/11-G	-	NCDCPH	Georgia	Bolnisi	v. Dzveli Kveshi	2011	soil	A.Br.Aus94	A.Br.013/015	A.Br.028/029
1526/11-G	-	NCDCPH	Georgia	Bolnisi	v. Dzveli Kveshi	2011	bovine	A.Br.Aus94	A.Br.013/015	A.Br.028/029
1527/11-G	-	NCDCPH	Georgia	Khobi	v. Kvemo Kvaloni	2011	ungulate	A.Br.Aus94	A.Br.013/015	A.Br.028/029
152-G	A10085	NCDCPH	Georgia	Rustavi	Rustavi	2009	bovine	A.Br.Aus94	A.Br.013/015	A.Br.028/029
1530/11-G	-	NCDCPH	Georgia	Khobi	v. Kvemo Kvaloni	2011	soil	A.Br.Aus94	A.Br.013/015	A.Br.028/029
1531/11-G	-	NCDCPH	Georgia	Khobi	v. Kvemo Kvaloni	2011	soil	A.Br.Aus94	A.Br.013/015	A.Br.028/029
1532/11-G	-	NCDCPH	Georgia	Khobi	v. Kvemo Kvaloni	2011	soil	A.Br.Aus94	A.Br.013/015	A.Br.028/029
1533/11-G	-	NCDCPH	Georgia	Sagarejo	Sagarejo	2011	human	A.Br.Aus94	A.Br.013/015	A.Br.028/029
1534/11-G	-	NCDCPH	Georgia	Tbilisi	Tbilisi	2011	human	A.Br.Aus94	A.Br.013/015	A.Br.028/029
1535/11-G	-	NCDCPH	Georgia	Khobi	v. Kvemo Kvaloni	2011	human	A.Br.Aus94	A.Br.013/015	A.Br.028/029
1536/11-G	-	NCDCPH	Georgia	Kobuleti	Kobuleti	2011	human	A.Br.Aus94	A.Br.013/015	A.Br.028/029
153-G	A10086	NCDCPH	Georgia	Rustavi	Rustavi	2009	soil	A.Br.Aus94	A.Br.013/015	A.Br.028/029
1545/11-G	-	NCDCPH	Georgia	Tetri Tsqaro	v. Bogvi	2011	ungulate	A.Br.Aus94	A.Br.013/015	A.Br.028/029
1546/11-G	-	NCDCPH	Georgia	Sagarejo	v. Kandaura	2011	human	A.Br.Aus94	A.Br.013/015	A.Br.028/029
1547/11-G	-	NCDCPH	Georgia	Gardabani	v. Aktaghlia	2011	human	A.Br.Aus94	A.Br.013/015	A.Br.028/029
1548/11-G	-	NCDCPH	Georgia	Bolnisi	v. Mamkhuti	2011	ungulate	A.Br.Aus94	A.Br.013/015	A.Br.028/029
154-G	A10087	NCDCPH	Georgia	Rustavi	Rustavi	2009	human	A.Br.Aus94	A.Br.013/015	A.Br.028/029
155-G	-	NCDCPH	Georgia	Rustavi	Rustavi	2009	human	A.Br.Aus94	A.Br.013/015	A.Br.028/029
1574/11-G	-	NCDCPH	Georgia	Mestia	v. Nakra	2011	human	A.Br.Aus94	A.Br.013/015	A.Br.028/029
1575/11-G	-	NCDCPH	Georgia	Sagarejo	v. Iormughanlo Lambalo	2011	human	A.Br.Aus94	A.Br.013/015	A.Br.028/029
1576/11-G	-	NCDCPH	Georgia	Rustavi	Rustavi	2011	human	A.Br.Aus94	A.Br.013/015	A.Br.028/029
1585/11-G	-	NCDCPH	Georgia	Sagarejo	Sagarejo	2011	ungulate	A.Br.Aus94	A.Br.013/015	A.Br.028/029
1617/11-G	-	NCDCPH	Georgia	Gardabani	v.Gachiani, Karataklia	2011	soil	A.Br.Aus94	A.Br.013/015	A.Br.028/029
1618/11-G	-	NCDCPH	Georgia	Gardabani	v.Gachiani, Karataklia	2011	bovine	A.Br.Aus94	A.Br.013/015	A.Br.028/029
1631/11-G	-	NCDCPH	Georgia	Zestaponi	v. Dilikauri	2011	ungulate	A.Br.Aus94	A.Br.013/015	A.Br.028/029
1998-G	A10020	NCDCPH	Georgia	Rustavi	Infectious Hospital	2002	human	A.Br.Aus94	A.Br.013/015	A.Br.028/029
201-G	-	NCDCPH	Georgia	Rustavi	Rustavi	2009	ungulate	A.Br.Aus94	A.Br.013/015	A.Br.028/029
280-G	A10089	NCDCPH	Georgia	Senaki	v. Akhalsopeli	2009	soil	A.Br.Aus94	A.Br.013/015	A.Br.028/029
309-G	-	NCDCPH	Georgia	Kutaisi	Kutaisi	2009	ungulate	A.Br.Aus94	A.Br.013/015	A.Br.028/029
310-G	-	NCDCPH	Georgia	Sagarejo	v. Iormughanlo	2009	human	A.Br.Aus94	A.Br.013/015	A.Br.028/029
406-G	A10019	NCDCPH	Georgia	Zugdidi	Zugdidi	2001	soil	A.Br.Aus94	A.Br.013/015	A.Br.028/029
4124-G	-	NCDCPH	Georgia	Zugdidi	v. Rukhi	2003	soil	A.Br.Aus94	A.Br.013/015	A.Br.028/029
4125-G	-	NCDCPH	Georgia	Zugdidi	v. Rukhi	2003	soil	A.Br.Aus94	A.Br.013/015	A.Br.028/029
4126-G	A10024	NCDCPH	Georgia	Zugdidi	v. Rukhi	2003	soil	A.Br.Aus94	A.Br.013/015	A.Br.028/029
4805-G	A10027	NCDCPH	Georgia	Tbilisi	Tbilisi	2004	bovine	A.Br.Aus94	A.Br.013/015	A.Br.028/029
4806-G	-	NCDCPH	Georgia	Tbilisi	Tbilisi	2004	bovine	A.Br.Aus94	A.Br.013/015	A.Br.028/029
5045-G	A10030	NCDCPH	Georgia	Senaki	v. Akhalsopeli	2004	soil	A.Br.Aus94	A.Br.013/015	A.Br.028/029
5046-G	-	NCDCPH	Georgia	Senaki	v. Akhalsopeli	2004	soil	A.Br.Aus94	A.Br.013/015	A.Br.028/029
5056-G	-	NCDCPH	Georgia	Gardabani	v. Artagli	2004	human	A.Br.Aus94	A.Br.013/015	A.Br.028/029
5064-G	A10031	NCDCPH	Georgia	Gardabani	v. Artagli	2004	human	A.Br.Aus94	A.Br.013/015	A.Br.028/029
5681-G	-	NCDCPH	Georgia	Tbilisi	Tbilisi	2005	human	A.Br.Aus94	A.Br.013/015	A.Br.028/029
5682-G	-	NCDCPH	Georgia	Tbilisi	Tbilisi	2005	human	A.Br.Aus94	A.Br.013/015	A.Br.028/029
5776-G	A10032	NCDCPH	Georgia	Tbilisi	Tbilisi	2005	human	A.Br.Aus94	A.Br.013/015	A.Br.028/029
5899-G	-	NCDCPH	Georgia	Tianeti	v. Zaridzeebi	2005	human	A.Br.Aus94	A.Br.013/015	A.Br.028/029
5900-G	A10033	NCDCPH	Georgia	Tianeti	v. Zaridzeebi	2005	bovine	A.Br.Aus94	A.Br.013/015	A.Br.028/029
5901-G	A10034	NCDCPH	Georgia	Tianeti	v. Zaridzeebi	2005	sample from beef container	A.Br.Aus94	A.Br.013/015	A.Br.028/029
5902-G	A10035	NCDCPH	Georgia	Tianeti	v. Zaridzeebi	2005	bovine	A.Br.Aus94	A.Br.013/015	A.Br.028/029
5903-G	A10036	NCDCPH	Georgia	Tianeti	v. Zaridzeebi	2005	bovine	A.Br.Aus94	A.Br.013/015	A.Br.028/029
5919-G	A10037	NCDCPH	Georgia	Dusheti	v. Abanoskhevi	2005	soil	A.Br.Aus94	A.Br.013/015	A.Br.028/029
6341-G	-	NCDCPH	Georgia	Gardabani	Unknown	2006	soil	A.Br.Aus94	A.Br.013/015	A.Br.028/029
7763-G	-	NCDCPH	Georgia	Zestaponi	Unknown	2007	human	A.Br.Aus94	A.Br.013/015	A.Br.028/029
8263-G	A10048	NCDCPH	Georgia	Kaspi	v. Okami	2007	soil	A.Br.Aus94	A.Br.013/015	A.Br.028/029
8264-G	A10049	NCDCPH	Georgia	Zestaponi	v. Okami	2006	soil	A.Br.Aus94	A.Br.013/015	A.Br.028/029
8273-G	A10050	NCDCPH	Georgia	Senaki	Military camp	2007	bovine	A.Br.Aus94	A.Br.013/015	A.Br.028/029
830-G	-	NCDCPH	Georgia	Poti	Poti	2010	bovine	A.Br.Aus94	A.Br.013/015	A.Br.028/029
8888-G	A10010	NCDCPH	Georgia	Gardabani	v. Gamarjveba	1995	human	A.Br.Aus94	A.Br.013/015	A.Br.028/029
8889-G	-	NCDCPH	Georgia	Gardabani	v. Gamarjveba	1996	human	A.Br.Aus94	A.Br.013/015	A.Br.028/029
8903-G	A10012	NCDCPH	Georgia	Gardabani	Unknown	1997	soil	A.Br.Aus94	A.Br.013/015	A.Br.028/029
8904-G		NCDCPH	Georgia	Rustavi	Unknown	1997	human	A.Br.Aus94	A.Br.013/015	A.Br.028/029
8982-G	-	NCDCPH	Georgia	Zestaponi	Unknown	2008	human	A.Br.Aus94	A.Br.013/015	A.Br.028/029
89-G	A10080	NCDCPH	Georgia	Tsalka	Unknown	2009	human	A.Br.Aus94	A.Br.013/015	A.Br.028/029
9061-G	-	NCDCPH	Georgia	Tbilisi	Unknown	2008	human	A.Br.Aus94	A.Br.013/015	A.Br.028/029
9062-G	-	NCDCPH	Georgia	Tsalka	v. Sadakhlo	2008	bovine	A.Br.Aus94	A.Br.013/015	A.Br.028/029
9063-G	-	NCDCPH	Georgia	Tsalka	v. Sadakhlo	2008	bovine	A.Br.Aus94	A.Br.013/015	A.Br.028/029
9065-G	-	NCDCPH	Georgia	Tsalka	Unknown	2008	human	A.Br.Aus94	A.Br.013/015	A.Br.028/029
9066-G	A10061	NCDCPH	Georgia	Tsalka	Unknown	2008	bovine	A.Br.Aus94	A.Br.013/015	A.Br.028/029
9067-G	A10062	NCDCPH	Georgia	Tsalka	Unknown	2008	soil	A.Br.Aus94	A.Br.013/015	A.Br.028/029
9068-G	A10063	NCDCPH	Georgia	Samtredia	Samtredia	2008	human	A.Br.Aus94	A.Br.013/015	A.Br.028/029
9074-G	-	NCDCPH	Georgia	Tsalka	Unknown	2008	human	A.Br.Aus94	A.Br.013/015	A.Br.028/029
9075-G	-	NCDCPH	Georgia	Tianeti	v. Zaridzeebi	2008	human	A.Br.Aus94	A.Br.013/015	A.Br.028/029
907-G	-	NCDCPH	Georgia	Zestaponi	v.Rodinouli	2010	bovine	A.Br.Aus94	A.Br.013/015	A.Br.028/029
90-G	-	NCDCPH	Georgia	Tsalka	Unknown	2009	bovine	A.Br.Aus94	A.Br.013/015	A.Br.028/029
9100-G	-	NCDCPH	Georgia	Zestaponi	Unknown	2008	human	A.Br.Aus94	A.Br.013/015	A.Br.028/029
9105-G	A10069	NCDCPH	Georgia	Khobi	v. Patara Gori	2008	soil	A.Br.Aus94	A.Br.013/015	A.Br.028/029
9107-G	A10068	NCDCPH	Georgia	Gardabani	v. Gachiani	2008	human	A.Br.Aus94	A.Br.013/015	A.Br.028/029
9129-G	A10071	NCDCPH	Georgia	Gardabani	Unknown	2008	soil	A.Br.Aus94	A.Br.013/015	A.Br.028/029
9130-G	-	NCDCPH	Georgia	Gardabani	Unknown	2008	human	A.Br.Aus94	A.Br.013/015	A.Br.028/029
91-G	A10081	NCDCPH	Georgia	Tsalka	Unknown	2009	soil	A.Br.Aus94	A.Br.013/015	A.Br.028/029
92-G	-	NCDCPH	Georgia	Tsalka	Unknown	2009	human	A.Br.Aus94	A.Br.013/015	A.Br.028/029
93-G	-	NCDCPH	Georgia	Tsalka	Unknown	2009	human	A.Br.Aus94	A.Br.013/015	A.Br.028/029
940-G	-	NCDCPH	Georgia	Gardabani	v. Sartitchalis Mughanlo	2010	human	A.Br.Aus94	A.Br.013/015	A.Br.028/029
941-G	-	NCDCPH	Georgia	Gardabani	v. Sartitchalis Mughanlo	2010	soil	A.Br.Aus94	A.Br.013/015	A.Br.028/029
942-G	-	NCDCPH	Georgia	Gardabani	v. Sartitchalis Mughanlo	2011	sheep	A.Br.Aus94	A.Br.013/015	A.Br.028/029
9450-G	A10015	NCDCPH	Georgia	Zestaponi	v. Ajaleti	1999	human	A.Br.Aus94	A.Br.013/015	A.Br.028/029
9680-G	A10072	NCDCPH	Georgia	Rustavi	Rustavi	2008	human	A.Br.Aus94	A.Br.013/015	A.Br.028/029
9682-G	-	NCDCPH	Georgia	Samtredia	Unknown	2008	human	A.Br.Aus94	A.Br.013/015	A.Br.028/029
981-G	-	NCDCPH	Georgia	Sagarejo	v. Lambalo	2010	human	A.Br.Aus94	A.Br.013/015	A.Br.028/029
1185-G	-	NCDCPH	Georgia	Marneuli	v. Takalo	2010	human	A.Br.Aus94	A.Br.013/015	A.Br.029/030
1186-G	-	NCDCPH	Georgia	Marneuli	v. Takalo	2010	soil	A.Br.Aus94	A.Br.013/015	A.Br.029/030
1204-G	-	NCDCPH	Georgia	Lagodekhi	v. Baisubani	2010	soil	A.Br.Aus94	A.Br.013/015	A.Br.029/030
1242-G	-	NCDCPH	Georgia	Zugdidi	v. Tsaishi	2002	soil	A.Br.Aus94	A.Br.013/015	A.Br.029/030
13390-G	A10077	NCDCPH	Georgia	Tbilisi	Tbilisi	2009	bovine	A.Br.Aus94	A.Br.013/015	A.Br.029/030
4166-G	A10025	NCDCPH	Georgia	Gardabani	v. Norio	2003	human	A.Br.Aus94	A.Br.013/015	A.Br.029/030
4250-G	-	NCDCPH	Georgia	Gardabani	v. Norio	2003	meat	A.Br.Aus94	A.Br.013/015	A.Br.029/030
4300-G	-	NCDCPH	Georgia	Gardabani	v. Norio	2003	human	A.Br.Aus94	A.Br.013/015	A.Br.029/030
4301-G	-	NCDCPH	Georgia	Gardabani	v. Norio	2004	soil	A.Br.Aus94	A.Br.013/015	A.Br.029/030
6150-G	A10038	NCDCPH	Georgia	Rustavi	Rustavi	2006	human	A.Br.Aus94	A.Br.013/015	A.Br.029/030
6670-G	-	NCDCPH	Georgia	Gardabani	v. Norio	2006	sheep	A.Br.Aus94	A.Br.013/015	A.Br.029/030
6672-G	A10046	NCDCPH	Georgia	Gardabani	v. Norio	2006	fleece	A.Br.Aus94	A.Br.013/015	A.Br.029/030
6673-G	-	NCDCPH	Georgia	Gardabani	v. Norio	2006	human	A.Br.Aus94	A.Br.013/015	A.Br.029/030
8275-G	-	NCDCPH	Georgia	Gardabani	v. Norio	2007	human	A.Br.Aus94	A.Br.013/015	A.Br.029/030
8276-G	A10052	NCDCPH	Georgia	Gardabani	v. Norio	2007	soil	A.Br.Aus94	A.Br.013/015	A.Br.029/030
8277-G	-	NCDCPH	Georgia	Gardabani	v. Norio	2007	bovine	A.Br.Aus94	A.Br.013/015	A.Br.029/030
8295-G	A10054	NCDCPH	Georgia	Khoni	v. Sazano	2007	soil	A.Br.Aus94	A.Br.013/015	A.Br.029/030
8981-G	-	NCDCPH	Georgia	Zestaponi	Unknown	2008	human	A.Br.Aus94	A.Br.013/015	A.Br.029/030
9084-G	-	NCDCPH	Georgia	Gardabani	v. Norio	2008	bovine	A.Br.Aus94	A.Br.013/015	A.Br.029/030
9085-G	-	NCDCPH	Georgia	Gardabani	v. Norio	2008	soil	A.Br.Aus94	A.Br.013/015	A.Br.029/030
9101-G	A10065	NCDCPH	Georgia	Zestaponi	N/A	2008	human	A.Br.Aus94	A.Br.013/015	A.Br.029/030
9108-G	A10070	NCDCPH	Georgia	Tbilisi	Tbilisi	2008	human	A.Br.Aus94	A.Br.013/015	A.Br.029/030
9677-G	A10016	NCDCPH	Georgia	Sagarejo	v. Gombori	2000	meat	A.Br.Aus94	A.Br.013/015	A.Br.029/030
30	A0146	unknown	Turkey	N/A	N/A	1993	human	A.Br.Aus94	A.Br.013/015	A.Br.030/031
1205-G	-	NCDCPH	Georgia	Lagodekhi	v. Baisubani	2010	soil	A.Br.Aus94	A.Br.013/015	A.Br.030/031
1206-G	-	NCDCPH	Georgia	Lagodekhi	v. Baisubani	2010	bovine	A.Br.Aus94	A.Br.013/015	A.Br.030/031
1207-G	-	NCDCPH	Georgia	Lagodekhi	v. Baisubani	2010	soil	A.Br.Aus94	A.Br.013/015	A.Br.030/031
1208-G	-	NCDCPH	Georgia	Lagodekhi	v. Baisubani	2010	sample from cart	A.Br.Aus94	A.Br.013/015	A.Br.030/031
1209-G	-	NCDCPH	Georgia	Lagodekhi	v. Baisubani	2010	bovine	A.Br.Aus94	A.Br.013/015	A.Br.030/031
1210-G	-	NCDCPH	Georgia	Tbilisi	Tbilisi	2010	unknown	A.Br.Aus94	A.Br.013/015	A.Br.030/031
3063-G	A10023	NCDCPH	Georgia	Gardabani	v. Akhali Samgori	2003	human	A.Br.Aus94	A.Br.013/015	A.Br.031/032
9896-G	A10075	NCDCPH	Georgia	Gardabani	v. Akhali Samgori	2009	soil	A.Br.Aus94	A.Br.013/015	A.Br.031/032
13389-G	-	NCDCPH	Georgia	Gardabani	v. Akhali Samgori	2009	sheep	A.Br.Aus94	A.Br.013/015	A.Br.032/033
3061-G	-	NCDCPH	Georgia	Gardabani	Unknown	2003	soil	A.Br.Aus94	A.Br.013/015	A.Br.032/033
3062-G	A10022	NCDCPH	Georgia	Gardabani	Unknown	2003	soil	A.Br.Aus94	A.Br.013/015	A.Br.032/033
349-G	A10090	NCDCPH	Georgia	Dedoplistskaro	v. Sadakhlo	2009	human	A.Br.Aus94	A.Br.013/015	A.Br.032/033
350-G	-	NCDCPH	Georgia	Dedoplistskaro	v. Sadakhlo	2009	bovine	A.Br.Aus94	A.Br.013/015	A.Br.032/033
351-G	-	NCDCPH	Georgia	Dedoplistskaro	v. Sadakhlo	2009	soil	A.Br.Aus94	A.Br.013/015	A.Br.032/033
50-G	A10078	NCDCPH	Georgia	Marneuli	v. Qeshalo	2009	bovine	A.Br.Aus94	A.Br.013/015	A.Br.032/033
51-G	-	NCDCPH	Georgia	Marneuli	v. Qeshalo	2009	soil	A.Br.Aus94	A.Br.013/015	A.Br.032/033
8905-G	A10013	NCDCPH	Georgia	Gardabani	v. Akhali Samgori	1997	soil	A.Br.Aus94	A.Br.013/015	A.Br.032/033
9099-G	A10064	NCDCPH	Georgia	Gardabani	v. Akhali Samgori	2008	soil	A.Br.Aus94	A.Br.013/015	A.Br.032/033
9102-G	A10066	NCDCPH	Georgia	Gardabani	v. Akhali Samgori	2008	bovine	A.Br.Aus94	A.Br.013/015	A.Br.032/033
9103-G	-	NCDCPH	Georgia	Gardabani	v. Akhali Samgori	2008	bovine	A.Br.Aus94	A.Br.013/015	A.Br.032/033
9104-G	A10067	NCDCPH	Georgia	Gardabani	v. Akhali Samgori	2008	human	A.Br.Aus94	A.Br.013/015	A.Br.032/033
9442-G	-	NCDCPH	Georgia	Dedoplistskaro	v. Sabablo	1999	human	A.Br.Aus94	A.Br.013/015	A.Br.032/033
9443-G	-	NCDCPH	Georgia	Gardabani	v. Kali	1999	human	A.Br.Aus94	A.Br.013/015	A.Br.032/033
9894-G	A10074	NCDCPH	Georgia	Gardabani	v. Akhali Samgori	2009	sheep	A.Br.Aus94	A.Br.013/015	A.Br.032/033
9895-G	-	NCDCPH	Georgia	Gardabani	v. Akhali Samgori	2009	fleece	A.Br.Aus94	A.Br.013/015	A.Br.032/033
9897-G	A10076	NCDCPH	Georgia	Gardabani	v. Akhali Samgori	2009	human	A.Br.Aus94	A.Br.013/015	A.Br.032/033
52-G	A10079	NCDCPH	Georgia	Tbilisi	Tbilisi	2009	bovine	A.Br.Aus94	A.Br.013/015	A.Br.033
20	A0046	unknown	Namibia	N/A	N/A	Unknown	unknown	A.Br.Aus94	A.Br.014/013	-
20	A0518	unknown	USA	N/A	N/A	Unknown	porcine	A.Br.Aus94	A.Br.014/013	-
28	A0248	unknown	USA	N/A	N/A	unknown	human	A.Br.Aus94	A.Br.014/013	-
46	A0049	unknown	Namibia	N/A	N/A	Unknown	unknown	A.Br.Aus94	A.Br.014/013	-
103	A0925	unknown	South Africa	N/A	N/A	1974	unknown	A.Br.Aus94	A.Br.014/013	-
193	A0111	unknown	South Africa	N/A	N/A	1996	kudu	A.Br.Aus94	A.Br.014/013	-
1132	A1046	unknown	USA	N/A	N/A	1952	bovine	A.Br.Aus94	A.Br.014/013	-
2110	A0532	unknown	South Africa	N/A	N/A	Unknown	caprine	A.Br.Aus94	A.Br.014/013	-
5838	A0531	unknown	South Africa	N/A	N/A	Unknown	red hartebeest	A.Br.Aus94	A.Br.014/013	-
6057	A0529	unknown	South Africa	N/A	N/A	Unknown	wildebeest	A.Br.Aus94	A.Br.014/013	-
3/32	A0013	CAMR/ Porton Down	Namibia	N/A	N/A	Unknown	unknown	A.Br.Aus94	A.Br.014/013	-
Mar-32	A0446	unknown	Namibia	N/A	N/A	Unknown	elephant	A.Br.Aus94	A.Br.014/013	-
4/32	A0014	CAMR/ Porton Down	Namibia	N/A	N/A	Unknown	unknown	A.Br.Aus94	A.Br.014/013	-
5/32	A0015	CAMR/ Porton Down	Namibia	N/A	N/A	Unknown	unknown	A.Br.Aus94	A.Br.014/013	-
63352	A0605	Dr. Bingziang Wang	China	N/A	N/A	1981	soil	A.Br.Aus94	A.Br.014/013	-
63354	A0607	Dr. Bingziang Wang	China	N/A	N/A	1981	soil	A.Br.Aus94	A.Br.014/013	-
63361	A0614	Dr. Bingziang Wang	China	N/A	N/A	1981	soil	A.Br.Aus94	A.Br.014/013	-
63367	A0620	Dr. Bingziang Wang	China	N/A	N/A	1981	soil	A.Br.Aus94	A.Br.014/013	-
63372	A0625	Dr. Bingziang Wang	China	N/A	N/A	1981	soil	A.Br.Aus94	A.Br.014/013	-
63374	A0627	Dr. Bingziang Wang	China	N/A	N/A	1981	soil	A.Br.Aus94	A.Br.014/013	-
63376	A0629	Dr. Bingziang Wang	China	N/A	N/A	1981	soil	A.Br.Aus94	A.Br.014/013	-
63378	A0631	Dr. Bingziang Wang	China	N/A	N/A	1981	soil	A.Br.Aus94	A.Br.014/013	-
63383	A0636	Dr. Bingziang Wang	China	N/A	N/A	1981	soil	A.Br.Aus94	A.Br.014/013	-
63387	A0640	Dr. Bingziang Wang	China	N/A	N/A	1981	soil	A.Br.Aus94	A.Br.014/013	-
63401	A0646	Dr. Bingziang Wang	China	N/A	N/A	1982	soil	A.Br.Aus94	A.Br.014/013	-
63402	A0647	Dr. Bingziang Wang	China	N/A	N/A	1982	soil	A.Br.Aus94	A.Br.014/013	-
63403	A0648	Dr. Bingziang Wang	China	N/A	N/A	1982	soil	A.Br.Aus94	A.Br.014/013	-
63404	A0649	Dr. Bingziang Wang	China	N/A	N/A	1982	soil	A.Br.Aus94	A.Br.014/013	-
63407	A0652	Dr. Bingziang Wang	China	N/A	N/A	1982	soil	A.Br.Aus94	A.Br.014/013	-
63408	A0653	Dr. Bingziang Wang	China	N/A	N/A	1982	soil	A.Br.Aus94	A.Br.014/013	-
63410	A0655	Dr. Bingziang Wang	China	N/A	N/A	1982	soil	A.Br.Aus94	A.Br.014/013	-
63411	A0656	Dr. Bingziang Wang	China	N/A	N/A	1982	soil	A.Br.Aus94	A.Br.014/013	-
63413	A0658	Dr. Bingziang Wang	China	N/A	N/A	1982	soil	A.Br.Aus94	A.Br.014/013	-
63414	A0659	Dr. Bingziang Wang	China	N/A	N/A	1982	soil	A.Br.Aus94	A.Br.014/013	-
63419	A0664	Dr. Bingziang Wang	China	N/A	N/A	1982	soil	A.Br.Aus94	A.Br.014/013	-
63433	A0678	Dr. Bingziang Wang	China	N/A	N/A	1982	soil	A.Br.Aus94	A.Br.014/013	-
63436	A0681	Dr. Bingziang Wang	China	N/A	N/A	1982	soil	A.Br.Aus94	A.Br.014/013	-
63437	A0682	Dr. Bingziang Wang	China	N/A	N/A	1982	soil	A.Br.Aus94	A.Br.014/013	-
63442	A0687	Dr. Bingziang Wang	China	N/A	N/A	unknown	soil	A.Br.Aus94	A.Br.014/013	-
63449	A0694	Dr. Bingziang Wang	China	N/A	N/A	1982	soil	A.Br.Aus94	A.Br.014/013	-
63450	A0695	Dr. Bingziang Wang	China	N/A	N/A	1982	soil	A.Br.Aus94	A.Br.014/013	-
63452	A0697	Dr. Bingziang Wang	China	N/A	N/A	1982	soil	A.Br.Aus94	A.Br.014/013	-
63453	A0698	Dr. Bingziang Wang	China	N/A	N/A	1982	soil	A.Br.Aus94	A.Br.014/013	-
63457	A0702	Dr. Bingziang Wang	China	N/A	N/A	1982	soil	A.Br.Aus94	A.Br.014/013	-
63461	A0706	Dr. Bingziang Wang	China	N/A	N/A	unknown	soil	A.Br.Aus94	A.Br.014/013	-
63463	A0708	Dr. Bingziang Wang	China	N/A	N/A	1982	soil	A.Br.Aus94	A.Br.014/013	-
63464	A0709	Dr. Bingziang Wang	China	N/A	N/A	1982	soil	A.Br.Aus94	A.Br.014/013	-
63465	A0710	Dr. Bingziang Wang	China	N/A	N/A	1982	soil	A.Br.Aus94	A.Br.014/013	-
63466	A0711	Dr. Bingziang Wang	China	N/A	N/A	1982	soil	A.Br.Aus94	A.Br.014/013	-
63471	A0716	Dr. Bingziang Wang	China	N/A	N/A	1982	soil	A.Br.Aus94	A.Br.014/013	-
63472	A0717	Dr. Bingziang Wang	China	N/A	N/A	1982	soil	A.Br.Aus94	A.Br.014/013	-
2000031009	A10095	CDC, Phillip Brachman Collection	Thailand	N/A	N/A	1965	soil	A.Br.Aus94	A.Br.014/013	-
2000031009	A1053	unknown	Thailand	N/A	N/A	unknown	soil	A.Br.Aus94	A.Br.014/013	-
2000031027	A10101	CDC, Phillip Brachman Collection	USA	N/A	N/A	1957	bovine	A.Br.Aus94	A.Br.014/013	-
2000031045	A10114	CDC, Phillip Brachman Collection	South Africa	N/A	N/A	1974	vulture	A.Br.Aus94	A.Br.014/013	-
2002013170	A10376	CDC, Phillip Brachman Collection;Scott Johnson	USA	N/A	N/A	1978	Goat hair	A.Br.Aus94	A.Br.014/013	-
2002013195	A10399	CDC, Phillip Brachman Collection	South Africa	N/A	N/A	1974	wildebeest	A.Br.Aus94	A.Br.014/013	-
2002013200	A10402	CDC, Phillip Brachman Collection	USA	N/A	N/A	1975	unknown	A.Br.Aus94	A.Br.014/013	-
2002721535	A10403	CDC, Phillip Brachman Collection	South Africa	N/A	N/A	1974	soil	A.Br.Aus94	A.Br.014/013	-
2002721539	A10407	CDC, Phillip Brachman Collection	South Africa	N/A	N/A	1974	soil	A.Br.Aus94	A.Br.014/013	-
2002721571	A10437	CDC, Phillip Brachman Collection	USA	N/A	N/A	1978	unknown	A.Br.Aus94	A.Br.014/013	-
2002734153	A10565	CDC, Phillip Brachman Collection	USA	N/A	N/A	1978	unknown	A.Br.Aus94	A.Br.014/013	-
(ZIM69)	A0252	unknown	Zimbabwe	N/A	N/A	Unknown	unknown	A.Br.Aus94	A.Br.014/013	-
13/32	A0023	unknown	Namibia	N/A	N/A	Unknown	elephant	A.Br.Aus94	A.Br.014/013	-
14/32	A0024	unknown	Namibia	N/A	N/A	Unknown	zebra	A.Br.Aus94	A.Br.014/013	-
15/32/Asc228	A0236	unknown	England	N/A	N/A	1942	bovine	A.Br.Aus94	A.Br.014/013	-
2471-1	A0227	unknown	Australia	N/A	N/A	Unknown	unknown	A.Br.Aus94	A.Br.014/013	-
2471-2	A0228	unknown	Australia	N/A	N/A	Unknown	unknown	A.Br.Aus94	A.Br.014/013	-
93/179	A0184	unknown	Namibia	N/A	N/A	Unknown	giraffe	A.Br.Aus94	A.Br.014/013	-
93/197	A0186	unknown	Namibia	N/A	N/A	Unknown	elephant	A.Br.Aus94	A.Br.014/013	-
93/33	A0187	unknown	Namibia	N/A	N/A	Unknown	zebra	A.Br.Aus94	A.Br.014/013	-
93/37	A0188	unknown	Namibia	N/A	N/A	unknown	zebra	A.Br.Aus94	A.Br.014/013	-
93/54	A0189	unknown	Namibia	N/A	N/A	Unknown	wildebeest	A.Br.Aus94	A.Br.014/013	-
93/60A	A0190	unknown	Namibia	N/A	N/A	Unknown	wildebeest	A.Br.Aus94	A.Br.014/013	-
97-1791/1	A0200	unknown	Australia	N/A	N/A	1997	flies	A.Br.Aus94	A.Br.014/013	-
97-1791/2	A0201	unknown	Australia	N/A	N/A	1997	flies	A.Br.Aus94	A.Br.014/013	-
97-1791/3	A0202	unknown	Australia	N/A	N/A	1997	flies	A.Br.Aus94	A.Br.014/013	-
97-1793/5a	A0203	unknown	Australia	N/A	N/A	1997	soil	A.Br.Aus94	A.Br.014/013	-
97-1793/5a2	A0204	unknown	Australia	N/A	N/A	1997	soil	A.Br.Aus94	A.Br.014/013	-
97-1794/1a	A0205	unknown	Australia	N/A	N/A	1997	soil	A.Br.Aus94	A.Br.014/013	-
97-1795b	A0206	unknown	Australia	N/A	N/A	1997	soil	A.Br.Aus94	A.Br.014/013	-
97-1894/I1	A0207	unknown	Australia	N/A	N/A	1997	flies	A.Br.Aus94	A.Br.014/013	-
97-1894/I10	A0208	unknown	Australia	N/A	N/A	1997	flies	A.Br.Aus94	A.Br.014/013	-
97-1894/I5	A0209	unknown	Australia	N/A	N/A	1997	flies	A.Br.Aus94	A.Br.014/013	-
97-1894/I6	A0210	unknown	Australia	N/A	N/A	1997	flies	A.Br.Aus94	A.Br.014/013	-
97-1894/I8	A0211	unknown	Australia	N/A	N/A	1997	flies	A.Br.Aus94	A.Br.014/013	-
97-1894/S	A0212	unknown	Australia	N/A	N/A	1997	straw	A.Br.Aus94	A.Br.014/013	-
97-1946/1	A0213	unknown	Australia	N/A	N/A	Unknown	bovine	A.Br.Aus94	A.Br.014/013	-
97-1946/11	A0217	unknown	Australia	N/A	N/A	1997	bovine	A.Br.Aus94	A.Br.014/013	-
97-1946/13	A0218	unknown	Australia	N/A	N/A	1997	bovine	A.Br.Aus94	A.Br.014/013	-
97-1946/15	A0219	unknown	Australia	N/A	N/A	1997	bovine	A.Br.Aus94	A.Br.014/013	-
97-1946/2	A0220	unknown	Australia	N/A	N/A	1997	bovine	A.Br.Aus94	A.Br.014/013	-
97-1946/3	A0221	unknown	Australia	N/A	N/A	1997	bovine	A.Br.Aus94	A.Br.014/013	-
97-1946/5	A0222	unknown	Australia	N/A	N/A	1997	bovine	A.Br.Aus94	A.Br.014/013	-
97-1946/6	A0223	unknown	Australia	N/A	N/A	1997	bovine	A.Br.Aus94	A.Br.014/013	-
A30	A0328	unknown	Germany	N/A	N/A	Unknown	porcine	A.Br.Aus94	A.Br.014/013	-
A6	A0335	unknown	Germany	N/A	N/A	Unknown	animal	A.Br.Aus94	A.Br.014/013	-
A83	A10809	Hohenheim University, Wolfgang Beyer	Germany	N/A	N/A	1971	unknown	A.Br.Aus94	A.Br.014/013	-
ASC-29	A0354	unknown	England	N/A	N/A	Unknown	bovine	A.Br.Aus94	A.Br.014/013	-
Asc93/256	A0065	unknown	Namibia	N/A	N/A	1986	soil	A.Br.Aus94	A.Br.014/013	-
CS1337	A0507	unknown	India	N/A	N/A	Unknown	human	A.Br.Aus94	A.Br.014/013	-
Etosha02	A3701	Drs. Holly Ganz and Wayne Getz	Namibia	N/A	N/A	2005	springbok	A.Br.Aus94	A.Br.014/013	-
Etosha03	A3702	Drs. Holly Ganz and Wayne Getz	Namibia	N/A	N/A	2005	zebra	A.Br.Aus94	A.Br.014/013	-
Etosha07	A3703	Drs. Holly Ganz and Wayne Getz	Namibia	N/A	N/A	2005	wildebeest	A.Br.Aus94	A.Br.014/013	-
Etosha101	A3730	Drs. Holly Ganz and Wayne Getz	Namibia	N/A	N/A	Unknown	springbok	A.Br.Aus94	A.Br.014/013	-
Etosha14	A3704	Drs. Holly Ganz and Wayne Getz	Namibia	N/A	N/A	2006	wildebeest	A.Br.Aus94	A.Br.014/013	-
Etosha25	A3705	Drs. Holly Ganz and Wayne Getz	Namibia	N/A	N/A	2006	zebra	A.Br.Aus94	A.Br.014/013	-
Etosha26	A3706	Drs. Holly Ganz and Wayne Getz	Namibia	N/A	N/A	2006	wildebeest	A.Br.Aus94	A.Br.014/013	-
Etosha32	A3707	Drs. Holly Ganz and Wayne Getz	Namibia	N/A	N/A	2006	zebra	A.Br.Aus94	A.Br.014/013	-
Etosha35	A3708	Drs. Holly Ganz and Wayne Getz	Namibia	N/A	N/A	2006	zebra	A.Br.Aus94	A.Br.014/013	-
Etosha38	A3709	Drs. Holly Ganz and Wayne Getz	Namibia	N/A	N/A	2006	zebra	A.Br.Aus94	A.Br.014/013	-
Etosha39	A3710	Drs. Holly Ganz and Wayne Getz	Namibia	N/A	N/A	2006	zebra	A.Br.Aus94	A.Br.014/013	-
Etosha40	A3711	Drs. Holly Ganz and Wayne Getz	Namibia	N/A	N/A	2006	zebra	A.Br.Aus94	A.Br.014/013	-
Etosha42	A3712	Drs. Holly Ganz and Wayne Getz	Namibia	N/A	N/A	2006	zebra	A.Br.Aus94	A.Br.014/013	-
Etosha46	A3713	Drs. Holly Ganz and Wayne Getz	Namibia	N/A	N/A	2006	zebra	A.Br.Aus94	A.Br.014/013	-
Etosha47	A3731	Drs. Holly Ganz and Wayne Getz	Namibia	N/A	N/A	2006	zebra	A.Br.Aus94	A.Br.014/013	-
Etosha50	A3714	Drs. Holly Ganz and Wayne Getz	Namibia	N/A	N/A	2006	zebra	A.Br.Aus94	A.Br.014/013	-
Etosha51	A3715	Drs. Holly Ganz and Wayne Getz	Namibia	N/A	N/A	2006	zebra	A.Br.Aus94	A.Br.014/013	-
Etosha60	A3716	Drs. Holly Ganz and Wayne Getz	Namibia	N/A	N/A	2006	zebra	A.Br.Aus94	A.Br.014/013	-
Etosha62	A3717	Drs. Holly Ganz and Wayne Getz	Namibia	N/A	N/A	2006	zebra	A.Br.Aus94	A.Br.014/013	-
Etosha65	A3718	Drs. Holly Ganz and Wayne Getz	Namibia	N/A	N/A	2006	zebra	A.Br.Aus94	A.Br.014/013	-
Etosha68	A3719	Drs. Holly Ganz and Wayne Getz	Namibia	N/A	N/A	2006	zebra	A.Br.Aus94	A.Br.014/013	-
Etosha70	A3720	Drs. Holly Ganz and Wayne Getz	Namibia	N/A	N/A	2006	zebra	A.Br.Aus94	A.Br.014/013	-
Etosha75	A3721	Drs. Holly Ganz and Wayne Getz	Namibia	N/A	N/A	2006	zebra	A.Br.Aus94	A.Br.014/013	-
Etosha78	A3722	Drs. Holly Ganz and Wayne Getz	Namibia	N/A	N/A	2006	zebra	A.Br.Aus94	A.Br.014/013	-
Etosha82	A3724	Drs. Holly Ganz and Wayne Getz	Namibia	N/A	N/A	2006	zebra	A.Br.Aus94	A.Br.014/013	-
Etosha83	A3725	Drs. Holly Ganz and Wayne Getz	Namibia	N/A	N/A	2006	zebra	A.Br.Aus94	A.Br.014/013	-
Etosha86	A3726	Drs. Holly Ganz and Wayne Getz	Namibia	N/A	N/A	2006	zebra	A.Br.Aus94	A.Br.014/013	-
Etosha89	A3727	Drs. Holly Ganz and Wayne Getz	Namibia	N/A	N/A	2006	zebra	A.Br.Aus94	A.Br.014/013	-
Etosha98	A3729	Drs. Holly Ganz and Wayne Getz	Namibia	N/A	N/A	2005	zebra	A.Br.Aus94	A.Br.014/013	-
K69	A0112	unknown	Namibia	N/A	N/A	Unknown	unknown	A.Br.Aus94	A.Br.014/013	-
K75	A0114	unknown	Namibia	N/A	N/A	Unknown	unknown	A.Br.Aus94	A.Br.014/013	-
KLS5	A0115	unknown	South Africa	N/A	N/A	Unknown	unknown	A.Br.Aus94	A.Br.014/013	-
KLS8	A0116	unknown	South Africa	N/A	N/A	Unknown	unknown	A.Br.Aus94	A.Br.014/013	-
M0004	A2090	unknown	South Africa	N/A	N/A	Unknown	unknown	A.Br.Aus94	A.Br.014/013	-
M004	A0830	unknown	South Africa	N/A	N/A	Unknown	unknown	A.Br.Aus94	A.Br.014/013	-
M008	A0831	unknown	South Africa	N/A	N/A	Unknown	unknown	A.Br.Aus94	A.Br.014/013	-
MOZ-8	A0455	unknown	Mozambique	N/A	N/A	unknown	bovine	A.Br.Aus94	A.Br.014/013	-
SA0573	A0467	unknown	Namibia	N/A	N/A	unknown	elephant	A.Br.Aus94	A.Br.014/013	-
SA1225	A0469	unknown	Namibia	N/A	N/A	Unknown	unknown	A.Br.Aus94	A.Br.014/013	-
SA4045	A0470	unknown	Namibia	N/A	N/A	Unknown	cheetah	A.Br.Aus94	A.Br.014/013	-
V14	A0087	unknown	South Africa	N/A	N/A	unknown	unknown	A.Br.Aus94	A.Br.014/013	-
V16	A0121	unknown	South Africa	N/A	N/A	Unknown	unknown	A.Br.Aus94	A.Br.014/013	-
V17	A0122	unknown	South Africa	N/A	N/A	Unknown	unknown	A.Br.Aus94	A.Br.014/013	-
V20	A0088	unknown	South Africa	N/A	N/A	Unknown	unknown	A.Br.Aus94	A.Br.014/013	-
V23	A0125	unknown	South Africa	N/A	N/A	Unknown	unknown	A.Br.Aus94	A.Br.014/013	-
VWBG	A0118	unknown	South Africa	N/A	N/A	Unknown	unknown	A.Br.Aus94	A.Br.014/013	-
XXXIIIB2	A0093	unknown	South Africa	N/A	N/A	Unknown	unknown	A.Br.Aus94	A.Br.014/013	-
63406	A0651	Dr. Bingziang Wang	China	N/A	N/A	unknown	soil	A.Br.Aus94	A.Br.014/013
97-2241/10	A0224	unknown	Australia	N/A	N/A	unknown	flies	A.Br.Aus94	A.Br.014/013
118	A0386	unknown	Scotland	N/A	N/A	Unknown	human	A.Br.Aus94	A.Br.015/016	-
12/32	A0022	CAMR/Porton Down	England	N/A	N/A	unknown	unknown	A.Br.Aus94	A.Br.015/016	-
Dec-32	A0412	unknown	Scotland	N/A	N/A	Unknown	human	A.Br.Aus94	A.Br.015/016	-
2000032893	A10209	CDC, Phillip Brachman Collection	USA	N/A	N/A	unknown	raw bone	A.Br.Aus94	A.Br.015/016	-
2000032898	A10210	CDC, Phillip Brachman Collection	USA	N/A	N/A	unknown	bone	A.Br.Aus94	A.Br.015/016	-
2000032980	A10245	CDC, Phillip Brachman Collection	USA	N/A	N/A	unknown	bone	A.Br.Aus94	A.Br.015/016	-
2002721547	A10414	CDC, Phillip Brachman Collection	South Africa	N/A	N/A	1974	bovine	A.Br.Aus94	A.Br.015/016	-
2002734036	A10452	CDC, Phillip Brachman Collection	USA	N/A	N/A	1975	bone	A.Br.Aus94	A.Br.015/016	-
2002734038	A10454	CDC, Phillip Brachman Collection	England	N/A	N/A	1975	unknown	A.Br.Aus94	A.Br.015/016	-
2002734039	A10455	CDC, Phillip Brachman Collection	England	N/A	N/A	1975	unknown	A.Br.Aus94	A.Br.015/016	-
2002734045	A10461	CDC, Phillip Brachman Collection	USA	N/A	N/A	1975	bone	A.Br.Aus94	A.Br.015/016	-
2002734048	A10464	CDC, Phillip Brachman Collection	England	N/A	N/A	1975	unknown	A.Br.Aus94	A.Br.015/016	-
ASC-28	A0353	unknown	England	N/A	N/A	Unknown	bovine	A.Br.Aus94	A.Br.015/016	-
BB1443	A0503	unknown	India	N/A	N/A	Unknown	human	A.Br.Aus94	A.Br.015/016	-
CS176(#1)	A0404	unknown	India	N/A	N/A	Unknown	human	A.Br.Aus94	A.Br.015/016	-
CS176(#2)	A0504	unknown	India	N/A	N/A	Unknown	human	A.Br.Aus94	A.Br.015/016	-
CS176(#4)	A0505	unknown	India	N/A	N/A	Unknown	human	A.Br.Aus94	A.Br.015/016	-
CS176(#5)	A0406	unknown	India	N/A	N/A	Unknown	human	A.Br.Aus94	A.Br.015/016	-
CS176(#6)	A0506	unknown	India	N/A	N/A	Unknown	human	A.Br.Aus94	A.Br.015/016	-
P1333	A0920	unknown	India	N/A	N/A	Unknown	unknown	A.Br.Aus94	A.Br.015/016	-
P3502	A0508	unknown	India	N/A	N/A	Unknown	human	A.Br.Aus94	A.Br.015/016	-
SA1189	A0468	unknown	Namibia	N/A	N/A	Unknown	bovine	A.Br.Aus94	A.Br.015/016	-
21	A0047	unknown	Namibia	N/A	N/A	Unknown	unknown	A.Br.Aus94	A.Br.016/017	-
24	A0048	unknown	Namibia	N/A	N/A	Unknown	unknown	A.Br.Aus94	A.Br.016/017	-
29/32	A0039	unknown	Australia	N/A	N/A	1994	bovine	A.Br.Aus94	A.Br.017	-
aStrain ID from the originating laboratory
bStrain ID in the Northern Arizona University DNA collection
cNCDCPH: National Center for Disease Control and Public Health of Georgia, USAMRIID: U.S. Army Medical Research Institute of Infectious Diseases
dcanSNP branch defined in Van Ert et al 2007
ePublished in Birdsell et al 2012
